# Supplementary material for: Testing differential effects of periodicity and predictability in auditory rhythmic cueing of concurrent speech
Source: Front Hum Neurosci. 2026 May 29;20:1827738. doi: 10.3389/fnhum.2026.1827738 (PMC13260516; doi:10.3389/fnhum.2026.1827738)
Supplement: Supplementary file 1 [file supplementary_file_1.zip]

Archive with 32 entries (28 files):
- Cued DV Stim/
- Cued DV Stim/#README.txt
- Cued DV Stim/AP/
- Cued DV Stim/AP/AP_2.5Hz_0deg.wav
- Cued DV Stim/AP/AP_2.5Hz_180deg.wav
- Cued DV Stim/AP/AP_2.5Hz_90deg.wav
- Cued DV Stim/AP/AP_4.5Hz_0deg.wav
- Cued DV Stim/AP/AP_4.5Hz_180deg.wav
- Cued DV Stim/AP/AP_4.5Hz_90deg.wav
- Cued DV Stim/AP/AP_6.5Hz_0deg.wav
- Cued DV Stim/AP/AP_6.5Hz_180deg.wav
- Cued DV Stim/AP/AP_6.5Hz_90deg.wav
- Cued DV Stim/AU/
- Cued DV Stim/AU/AU_2.5Hz_0deg.wav
- Cued DV Stim/AU/AU_2.5Hz_180deg.wav
- Cued DV Stim/AU/AU_2.5Hz_90deg.wav
- Cued DV Stim/AU/AU_4.5Hz_0deg.wav
- Cued DV Stim/AU/AU_4.5Hz_180deg.wav
- Cued DV Stim/AU/AU_4.5Hz_90deg.wav
- Cued DV Stim/AU/AU_6.5Hz_0deg.wav
- Cued DV Stim/AU/AU_6.5Hz_180deg.wav
- Cued DV Stim/AU/AU_6.5Hz_90deg.wav
- Cued DV Stim/PP/
- Cued DV Stim/PP/PP_2.5Hz_0deg.wav
- Cued DV Stim/PP/PP_2.5Hz_180deg.wav
- Cued DV Stim/PP/PP_2.5Hz_90deg.wav
- Cued DV Stim/PP/PP_4.5Hz_0deg.wav
- Cued DV Stim/PP/PP_4.5Hz_180deg.wav
- Cued DV Stim/PP/PP_4.5Hz_90deg.wav
- Cued DV Stim/PP/PP_6.5Hz_0deg.wav
- Cued DV Stim/PP/PP_6.5Hz_180deg.wav
- Cued DV Stim/PP/PP_6.5Hz_90deg.wav
