# Supplementary material for: Testing differential effects of periodicity and predictability in auditory rhythmic cueing of concurrent speech
Source: Front Hum Neurosci. 2026 May 29;20:1827738. doi: 10.3389/fnhum.2026.1827738 (PMC13260516; doi:10.3389/fnhum.2026.1827738)
Supplement: Supplementary file 1 [file supplementary_file_1.zip › Cued DV Stim/#README.txt]

These folders contain examples of stimuli used in our experiment. This repository contains examples for each combination of rhythm condition (PP, AP, AU), rate (2.5, 4.5, and 6.5 Hz), and target phase (0, -90, and 180 degrees). Each audio file contains two examples of that particular stimulus manipulation so that the listener can hear roved examples. 
